# Supplementary material for: Screening of known disease genes in congenital scoliosis
Source: Mol Genet Genomic Med. 2018 Sep 9;6(6):966–74. doi: 10.1002/mgg3.466 (PMC6305645; doi:10.1002/mgg3.466)
Supplement: Supplementary file 2 [file MGG3-6-966-s002.xlsx]

## Sheet: Table S1
Table S1 Clinical data of patients with congenital scoliosis
Patient ID	Sex	Age [year]	Height			Familial history		Comorbidity	Main curve			Malformation
												Vertebra			Rib
			cm	SD		Member	Diagnosis		º	Location		Type	Location		Type	Location
A1005	M	12	153.6	0.6		-		Asthma	34	T2-4		Hemi	T3, T11		-
A1009	M	8	129.3	0.8		-		-	39	T9-12		Hemi Butterfly	T6, T12 T3, T8		Fusion	Rt 4-5th
A1010	F	7	121.4	0.5		-		-	32	T1-5		Hemi	T3		-
A1014	M	15	155.7	-1.8		-		-	46	T11-L3		Hemi Block Unilateral bar	L1 T2-T3 C5-C6		Fusion	Lt 2-4th Rt 5-6th
A1016	F	9	143	2.1		-		Asthma	43	L3-L5		Hemi	L3		-
A1018	M	10	130.8	-0.9		-		-	25	L1-3		Hemi Butterfly Block	L2 C3, C4, T3 C5-C7		Fusion	Bilateral 1-2nd
A1019	F	8	125.4	0.1		NA		-	39	T11-L3		Hemi	T12		-
A1020	F	7	NA	NA		-		-	33	T12-L4		Hemi Block	L2, L5, S1 C2-C3, C4-C5, L4-L6		-
A1023	M	13	170.5	1.8		Mother	Unknown	-	40	T9-L1		Hemi Butterfly	T13 T11, T12, L1		Addition	Lt 13th
A1028	M	19	171	0		-		-	45	L1-L5		Hemi	L4		-
A1032	F	11	135.3	-1.3		-		-	19	T2-L4		Hemi Block	T6 T12-L3		-
A1046	F	23	150	-1.5		-		-	34	T11-L1		Block	T5-T6		Missing	Bilateral 12th
A1056	F	6	115	0.5		-		-	47	T8-L1		Hemi Unilateral bar	T5, T10, L1 C7-T1		-
A1058	F	10	146	1.4		-		-	54	T3-7		Block	T6-T7		-
A1068	F	8	131.7	1.3		-		-	40	L1-5		Hemi	L3		-
A11002	F	15	159	0.4		-		-	50	T5-11		Block	T9-T10		-
A2000	F	35	152.7	-1		-		-	40	T10-L1		Hemi	T11-T12		-
A2001	M	10	127.2	-1.6		-		-	88	T10-L3		Hemi	T5, T9, T12, L3, L5		-
A2004	F	8	124.6	0		-		-	30	T11-L1		Hemi	T12		-
A2005	M	5	104.4	-0.4		-		-	47	T12-L5		Hemi	L2		-
A2010	M	11	132	-1.5		-		-	30	T11-L2		Hemi	L1		-
A2012	M	8	115	-1.9		-		-	50	T5-L1		Block	T6-T7		-
A2019	F	2	85.5	0.4		-		-	35	T10-L3		Hemi	L1		-
A2022	M	4	101.1	0.2		-		-	NA	NA		Hemi	L3		Addition	Rt 13th
A2025	M	7	114	-1.1		-		-	37	T1-T8		Hemi	T4		-
A2026	M	14	158.6	-0.6		-		-	38	T1-4		Hemi	T3		Addition	Lt 13th
A2032	F	13	150.9	-0.5		-		-	40	C7-T6		Hemi	T4, L5		Missing	12th
A2034	F	13	167	2.4		-		-	35	L3-5		Hemi	L4		-
A2035	M	12	157	1		-		-	40	T11-L3		Hemi	L1		-
A2043	F	NA	157.9	NA		-		-	60	T12-L2		Hemi	L1		-
A4008	M	12	142	-0.9		-		-	32	T7-11		Block	T7-T8, T9-T10		-
A4009	M	16	160	-1.6		-		-	26	T12-L4		Hemi Block	L2 T9-T11		-
A4022	M	13	156	-0.1		-		-	59	T10-12		Hemi	T11, L2		-
A6008	F	20	NA	NA		-		-	56	T3-T10		Mixed	T3-T8		-
A7009	F	11	140.9	0.4		-		-	25	T10-L1		Hemi Block	T11 T5-T6		-
A8001	F	11	144.5	0.1		-		-	43	T9-13		Hemi	T10		-
A8002	F	12	147.8	-0.3		-		-	30	L4-6		Hemi Block	L4, S1 T1-T2		-
A9019	M	14	139.5	-3.3		-		-	55	T4-12		Hemi Block	NA		-
A9020	F	10	129.2	-1.2		-		-	56	T1-8		Hemi Block	NA		-
A9023	M	14	158.8	-0.6		-		-	59	T12-L5		Hemi	L3		-
CS001-C	M	14	170	1		-		-	27.4	T1-T4		Hemi Block	T2 T7-T8, L2-3		-
CS004	M	5	112	1.2		-		-	54	T12-L3		Block	L1-L2		-
CS006	F	9	124	-1.1		-		-	46	T9-L3		Hemi Butterfly	T12 L1		Missing	10th, 11th
CS007	F	15	151.2	-1.1		-		-	41	L2-L4		Hemi Wedged	L4 L3		-
CS008	F	14	139.5	-3.1		-		PDA	65	T1-T6		Mixed	T1-T6		Missing	12th
CS009	F	6	105	-1.7		-		-	27	T11-L3		Block	T12-L1		-
CS011	F	20	154	-0.8		-		-	37.7	T11-L4		Hemi	T11		-
CS013	F	17	152	-1.1		-		-	70	T8-L1		Hemi Mixed	T4, L1 T5-T10		Addition	Bilateral 13th
CS016	M	12	157	1		Father	Unknown	Exotropia	44.4	T1-T6		Hemi Butterfly Block	T8, T9, L3 T4 T1-T2		Fusion	4-5th
CS018	M	13	NA	NA		-		Spina bifida	41	T6-L1		Hemi	T10		Missing	10th, 11th
CS019	M	16	160	-1.6		Mother's cousin	Unknown	Inguinal hernia	38.3	T8-L1		Hemi Butterfly	T11 T10, T12		Fusion	Rt 9-10th
CS020	M	15	157	-1.6		-		-	41.5	L2-L5		Hemi	L4		-
CS021	M	7	120	0.1		Aunt	Unknown	-	35.2	T12-L7		Hemi	L2, L6		Addition	Lt 13th
CS023	M	14	177	2		Brother	Unknown	-	37.6	L2-L4		Hemi Wedged	L4 L6		-
CS028	F	15	152	-1		Mother side Grandmother	AIS Unknown	-	68.6	T8-L1		Hemi Block	T10 T9, T11		Fusion	Rt 9-10th
CS102	M	6	108	-1.1		-		Horseshoe kidney	29.7	T12-L2		Hemi	T12		Fusion	Rt 11-12th
CS103	F	4	96.7	-0.9		-		-	50.7	T8-L3		Hemi Mixed	L2 T8-T12		Irregular	10th, 11th
CS107	F	8	120	-0.9		-		-				Mixed	C1-C7		-
CS108	F	19	155.1	-0.6		-		-	32.3	T8-T12		Block	T3-T4, T8-T9, T10-T11		Fusion	8-9th
CS110	M	23	168	-0.5		-		-	54	T12-L3		Wedged	L1-L2		-
CS116	F	12	142	-1.2		-		-	39.7	T6-T11		Block Wedged	T8-T9 T10		Fusion	Rt 1-2nd
CS122	F	8	116	-1.6		Mother	Unknown	-	53.3	T5-T10		Hemi Wedged	T6 T7, T8, T9, T10		-
CS138	F	14	150	-1.1		-		-	33	T10-L3		Wedged	T11		Missing	Lt 12th
CS141	F	17	154	-1.8		Grandmother	Unknown	-	28.8	T3-T10		Hemi	C6		-
CS142	F	7	112	-1.4		-		-	35	T11-L3		Hemi Butterfly Block	L1 T6, T7 T5-T6		-
EOS005_1	F	9	121.5	-1.5		Sister Uncle	CS Unknown	Amblyopia Telecanthus	56.9	T2-T9		Block	T4-T6, T7-T9		-
EOS005_2	F	5	100	-1.5		Sister Uncle	CS Unknown	-	44.1	T6-L1		Block	T5-T7, T8-T11		-
S1133	M	14	166.7	0.5		-		-	52	T1-T5		Hemi Block	C3, T3 C1-C2		-
S1156	M	23	162	-1.5		-		-	70	T12-L3		Hemi Butterfly Block	T11, L1, L2 T3 C5-C7		-
S1178	F	17	147	-2.1		-		-	34	T10-L2		Butterfly	T12		-
S1204	F	10	144	1.1		-		-	36	T10-L1		Hemi	T9, T11, L1		-
S1228	M	21	154	-2.9		-		-	71	T5-T11		Block	T5-T7		Fusion	5-6th
S1230	F	14	151.5	-0.8		-		-	30	T12－L4		Butterfly	T11
S1231	F	13	144.5	-1.6		-		-	26	T10-L1		Block	T10-T12		-
S1235	F	16	150.6	-1.3		-		-	55	T5-T12		Block	C1-C3, C7-T1		-
S1289	M	16	157.7	-2		-		-	70	T9-L3		Hemi Butterfly Block	T5, L1, L4 T7, T12, L5 T8-T9		Fusion	Lt 6-7th, 8-9th Rt 5-6th, 7-8th, 9-10th
S1342	F	12	150.1	0.1		-		-	36	T12-L4		Hemi	T11		-
S1354	M	11	146.5	0.7		-		-	23	C7-T4		Hemi Block	T4 C5-C6		-
