# Supplementary material for: Screening of known disease genes in congenital scoliosis
Source: Mol Genet Genomic Med. 2018 Sep 9;6(6):966–74. doi: 10.1002/mgg3.466 (PMC6305645; doi:10.1002/mgg3.466)
Supplement: Supplementary file 3 [file MGG3-6-966-s003.xlsx]

## Sheet: riker.coverage
Table S1. Throughput of the whole exome sequencing
Patient ID	Read			Coverage (%)
	Total (bp)	Mean depth (X)		≥ 5 reads	≥ 10 reads	≥ 20 reads
A1005	2343626677	70.02		98	97.3	94.6
A1009	2375140168	70.96		98.1	97.6	95.4
A1010	2273966120	67.94		98	97.4	95.1
A1014	2276503843	68.01		98.1	97.4	94.8
A1016	2499031960	74.66		98	97.4	95.3
A1018	2197983248	65.67		98	97.3	94.2
A1019	2717670988	81.19		98.1	97.7	96.1
A1020	2223005346	66.41		98	97.3	94.8
A1023	2219996628	66.32		98.1	97.4	94.6
A1028	2597841445	77.61		98.1	97.7	95.8
A1032	2442115478	72.96		98.1	97.6	95.6
A1046	2040591640	60.96		98	97.3	94.2
A1056	2154460878	64.37		97.9	97.3	94.4
A1058	2260928898	67.55		98	97.4	95
A1068	2144669272	64.07		97.9	97.2	94.3
A11002	2095324047	62.6		97.9	97.2	94
A2000	3312582196	98.97		97.2	96.4	93.9
A2001	1987556708	59.38		98.1	97.3	93.7
A2004	3033620870	90.63		97	95.9	92.6
A2005	3430720776	102.49		97.3	96.4	93.9
A2010	2755622937	82.33		98.2	97.8	96.1
A2012	2776299632	82.94		97.2	96	92.3
A2019	2461640401	73.54		98	97.5	95.4
A2022	2370242096	70.81		98.1	97.5	95
A2025	2934710636	87.68		98.2	97.7	96.2
A2026	3478404558	103.92		98.2	97.9	96.8
A2032	1914701977	57.2		97.8	96.9	92.6
A2034	2736579888	81.76		98.2	97.7	96.1
A2035	2451794971	73.25		98.2	97.7	95.6
A2043	2307136794	68.93		98	97.4	94.9
A4008	2296158051	68.6		98.1	97.4	94.8
A4009	2331394869	69.65		98.1	97.4	94.8
A4022	2829783984	84.54		98.1	97.7	95.9
A6008	3243239246	96.89		97.3	96.4	93.8
A7009	2521883750	75.34		98	97.4	95.4
A8001	2512013894	75.05		98	97.5	95.5
A8002	2197826742	65.66		97.9	97.3	94.6
A9019	2496670994	74.59		98.1	97.5	95.4
A9020	2824049231	84.37		98.1	97.6	96.1
A9023	2238506151	66.88		98	97.3	94.5
CS001-C	1870224751	55.87		98	97.2	92.9
CS004	2974670251	88.87		97.3	96.4	93.2
CS006	3303509511	98.69		97.2	96.3	93.7
CS007	2310432179	69.03		98	97.4	94.9
CS008	2920538564	87.25		97.2	96.2	93
CS009	2518578087	75.24		97	95.8	91.7
CS011	2002462920	59.82		98	97.3	93.9
CS013	2631552832	78.62		98	97.5	95.5
CS016	3732650588	111.52		97.3	96.4	94
CS018	2610088007	77.98		98.1	97.5	95.3
CS019	2818846316	84.21		97.2	96.1	92.5
CS020	2286389161	68.31		98	97.4	94.7
CS021	2718670323	81.22		97.1	96	92.2
CS023	2206641124	65.92		98	97.2	94
CS028	2122273854	63.4		97.9	97.2	94.1
CS102	2183044788	65.22		97	95.5	89.9
CS103	2559767082	76.47		97.1	95.9	91.8
CS107	2364173457	70.63		97	95.7	91
CS108	2497933192	74.63		98	97.5	95.5
CS110	2267726616	67.75		98	97.4	94.6
CS116	2243481673	67.03		98	97.3	94.7
CS122	1841919022	55.03		97.8	96.7	91.8
CS138	2624953922	78.42		98.1	97.6	95.8
CS141	2380715115	71.13		98	97.5	95.2
CS142	2565319154	76.64		98	97.4	95.3
EOIS005_1	3258219043	97.34		97.3	96.5	94.1
EOIS005_2	3785176094	113.08		97.4	96.7	94.9
S1133	3474124445	103.79		98.2	97.9	96.9
S1156	1630763345	48.72		97.9	96.5	89.5
S1178	1808185449	54.02		97.9	96.9	92.6
S1204	1882787835	56.25		97.8	96.9	92.7
S1228	1997874713	59.69		98	97.2	93.5
S1230	1700891964	50.82		97.8	96.7	91.3
S1231	1835770523	54.84		97.8	96.8	92.3
S1235	2647637271	79.1		98	97.5	95.7
S1289	2382899875	71.19		98.1	97.5	95.3
S1342	2152185963	64.3		97.9	97.2	94
S1354	2603460439	77.78		98.2	97.7	95.7
