# Supplementary material for: Screening of known disease genes in congenital scoliosis
Source: Mol Genet Genomic Med. 2018 Sep 9;6(6):966–74. doi: 10.1002/mgg3.466 (PMC6305645; doi:10.1002/mgg3.466)
Supplement: Supplementary file 4 [file MGG3-6-966-s004.xlsx]

## Sheet: PAX1
Sample ID	Read			Coverage (%)
	Total (BP)	Mean depth (X)		≥ 5 reads	≥ 10 reads	≥ 20 reads
A1005	316770	98.38		98.3	95.2	88.4
A1009	313996	97.51		100	95	90.7
A1010	292586	90.87		96.7	93.7	86.2
A1014	296526	92.09		95.1	94.2	90.2
A1016	304800	94.66		93.9	93	90.5
A1018	295586	91.8		98.9	95.5	82.5
A1019	324670	100.83		100	96.3	91.2
A1020	271372	84.28		95.8	94.9	87.7
A1023	295388	91.74		98.5	92.5	88.6
A1028	361632	112.31		100	100	92
A1032	315634	98.02		100	96.3	90.8
A1046	261672	81.26		94.5	93.4	85.2
A1056	286570	89		96.8	95.1	90.1
A1058	273148	84.83		98.5	94.8	87.4
A1068	284308	88.29		95	93.6	82.1
A11002	283060	87.91		100	93.6	85.7
A2000	305726	94.95		95.4	90.6	81.2
A2001	267038	82.93		100	94.5	86.1
A2004	290204	90.13		100	92.7	79.7
A2005	346478	107.6		100	94	82.5
A2010	371438	115.35		100	97.9	89.2
A2012	276022	85.72		93.5	87.1	80.5
A2019	314266	97.6		99	96.1	90.1
A2022	339754	105.51		100	98.4	84.2
A2025	398182	123.66		100	98.1	91.1
A2026	485928	150.91		100	95.8	90.5
A2032	260288	80.83		94.5	92.4	84.5
A2034	372908	115.81		100	100	91.6
A2035	302726	94.01		100	97.4	88.8
A2043	282528	87.74		99.8	95.3	86.8
A4008	303532	94.26		97.5	94.8	86
A4009	303646	94.3		100	97.8	92.2
A4022	368644	114.49		100	95.3	90.8
A6008	324826	100.88		100	93.8	78.8
A7009	302544	93.96		100	95.2	83.6
A8001	319488	99.22		100	98.6	87.6
A8002	275422	85.53		99.1	95	86.5
A9019	330452	102.62		100	95	86.3
A9020	358000	111.18		99.8	95.8	91.4
A9023	302638	93.99		98.1	96.5	90.3
CS001-C	259698	80.65		97	93.7	80.6
CS004	319064	99.09		97.3	88	83.7
CS006	331352	102.9		93.4	89.2	82.9
CS007	305036	94.73		98.6	95.9	87.5
CS008	292380	90.8		95.9	88.6	77.1
CS009	246290	76.49		95.2	86.3	79.3
CS011	260014	80.75		99.8	96.8	86.5
CS013	348754	108.31		98.9	94.9	89.1
CS016	352962	109.62		90.1	86.3	80.9
CS018	336382	104.47		100	98.3	86.8
CS019	268374	83.35		96	90.4	81.9
CS020	335180	104.09		100	97	89.5
CS021	266370	82.72		96.5	93.5	81.7
CS023	289658	89.96		100	98.3	86.9
CS028	277012	86.03		98.2	92.2	87.4
CS102	217316	67.49		94.8	87.5	76
CS103	236188	73.35		93	88.9	78.7
CS107	246884	76.67		100	94.5	80.7
CS108	314940	97.81		100	100	87.5
CS110	300428	93.3		97.7	90	83.7
CS116	277242	86.1		95.8	93.7	88.4
CS122	243166	75.52		98.3	93.9	87.5
CS138	349222	108.45		100	96	87.5
CS141	304654	94.61		100	98.6	91.9
CS142	316980	98.44		99.3	93.5	87
EOIS005_1	329848	102.44		98.1	93.4	81.1
EOIS005_2	354524	110.1		94.5	93	82.9
S1133	466048	144.74		100	100	94
S1156	231310	71.84		98.2	91.2	82.2
S1178	226262	70.27		98.5	93.9	80.1
S1204	239740	74.45		98.8	90.4	77.6
S1228	274668	85.3		99.8	93.6	85.3
S1230	229534	71.28		97.4	95	81.1
S1231	254024	78.89		96.8	91.1	78.9
S1235	350646	108.9		99.2	94.5	87.5
S1289	314386	97.64		100	95.9	88.3
S1342	295264	91.7		99.9	94.2	87.1
S1354	349800	108.63		100	100	93.2

## Sheet: SLC35A3
Sample ID	Read			Coverage (%)
	Total (BP)	Mean depth (X)		≥ 5 reads	≥ 10 reads	≥ 20 reads
A1005	49115	49.86		100	99	89.8
A1009	50719	51.49		100	100	100
A1010	44933	45.62		100	99	92.2
A1014	54414	55.24		100	99.6	93.7
A1016	49023	49.77		100	99.4	96
A1018	45544	46.24		100	98.1	93.7
A1019	62841	63.8		100	100	100
A1020	47390	48.11		100	100	93.7
A1023	46453	47.16		100	100	96.8
A1028	54692	55.52		100	100	96.3
A1032	53109	53.92		100	100	97.3
A1046	42181	42.82		100	100	88.9
A1056	45824	46.52		100	100	96.3
A1058	50491	51.26		100	100	93.4
A1068	46226	46.93		100	100	94.8
A11002	42790	43.44		100	98.4	87.4
A2000	62462	63.41		100	100	89.4
A2001	39608	40.21		100	100	91.5
A2004	49244	49.99		100	99.2	85.3
A2005	64117	65.09		100	100	97.9
A2010	57676	58.55		100	99.9	97
A2012	48283	49.02		100	97.8	85
A2019	54360	55.19		100	100	97.1
A2022	49426	50.18		100	100	97.9
A2025	58497	59.39		100	100	99.2
A2026	72134	73.23		100	100	97.7
A2032	32793	33.29		100	97.1	82
A2034	61387	62.32		100	100	98.3
A2035	50995	51.77		100	100	97.8
A2043	52461	53.26		100	100	96.8
A4008	51732	52.52		100	100	94.9
A4009	51193	51.97		100	100	93.9
A4022	58450	59.34		100	100	94.2
A6008	67000	68.02		98.8	97.9	95.4
A7009	52784	53.59		100	100	98.2
A8001	55370	56.21		100	100	98.6
A8002	47309	48.03		100	100	96.2
A9019	57037	57.91		100	100	95.9
A9020	62302	63.25		100	100	99.9
A9023	52621	53.42		100	100	97.9
CS001-C	41001	41.63		100	99.6	91.4
CS004	57966	58.85		100	99.7	89.8
CS006	61260	62.19		100	98.8	94.7
CS007	51170	51.95		100	100	98.9
CS008	54872	55.71		100	100	92.2
CS009	47553	48.28		100	99.4	88.8
CS011	41622	42.26		100	100	93.6
CS013	57328	58.2		100	100	97.2
CS016	65868	66.87		100	100	91.7
CS018	60070	60.98		100	100	98.5
CS019	54205	55.03		100	100	90.2
CS020	49061	49.81		100	100	92.5
CS021	55863	56.71		100	100	95.7
CS023	45868	46.57		100	98.8	92
CS028	39608	40.21		100	100	90.4
CS102	46463	47.17		100	100	93.7
CS103	49876	50.64		100	98.9	92.1
CS107	44937	45.62		100	100	92.9
CS108	51431	52.21		100	100	96.4
CS110	46838	47.55		100	100	94.9
CS116	43149	43.81		100	100	93.4
CS122	29141	29.58		100	96.1	76.8
CS138	55111	55.95		100	100	96.4
CS141	45628	46.32		100	100	98.1
CS142	53888	54.71		100	100	96.1
EOIS005_1	62766	63.72		100	100	97.7
EOIS005_2	78343	79.54		100	100	98.8
S1133	70078	71.15		100	100	100
S1156	30885	31.36		100	96.5	88.1
S1178	39012	39.61		100	99.8	93.1
S1204	38834	39.43		100	100	91.4
S1228	41394	42.02		100	100	93
S1230	36495	37.05		100	99.3	86.3
S1231	35421	35.96		100	98.4	89.7
S1235	54678	55.51		100	100	95.6
S1289	52107	52.9		100	100	95.9
S1342	45537	46.23		100	100	96.9
S1354	57278	58.15		100	100	100

## Sheet: T
Sample ID	Read			Coverage (%)
	Total (BP)	Mean depth (X)		≥ 5 reads	≥ 10 reads	≥ 20 reads
A1005	137999	104.86		100	100	96.7
A1009	136544	103.76		100	100	99
A1010	120246	91.37		100	100	97.6
A1014	133108	101.15		100	99.9	98.1
A1016	153786	116.86		100	100	99.4
A1018	135874	103.25		100	100	97.3
A1019	153989	117.01		100	100	98.2
A1020	124586	94.67		100	100	99.2
A1023	121030	91.97		100	100	99.9
A1028	152557	115.92		100	100	100
A1032	147803	112.31		100	100	100
A1046	111317	84.59		100	100	95.8
A1056	118463	90.02		100	100	97.3
A1058	119586	90.87		100	100	100
A1068	125333	95.24		100	100	97
A11002	118043	89.7		100	98.9	94.8
A2000	129388	98.32		100	99.2	96
A2001	116012	88.16		100	99.8	94.9
A2004	121328	92.19		100	99.8	95.1
A2005	138367	105.14		100	99.5	96.4
A2010	155894	118.46		100	100	98.1
A2012	118328	89.91		100	99.5	95.2
A2019	143816	109.28		100	100	98.9
A2022	136805	103.96		100	100	98.3
A2025	168400	127.96		100	100	100
A2026	213406	162.16		100	100	100
A2032	109262	83.03		100	100	92.9
A2034	164109	124.7		100	100	100
A2035	132284	100.52		100	100	98.1
A2043	127344	96.77		100	100	98.3
A4008	126337	96		100	100	99.4
A4009	135465	102.94		100	100	97.6
A4022	162077	123.16		100	100	98.3
A6008	134312	102.06		100	100	98.9
A7009	135716	103.13		100	100	99.2
A8001	143797	109.27		100	100	99.5
A8002	119718	90.97		100	100	98.1
A9019	148778	113.05		100	100	99.2
A9020	160234	121.76		100	100	100
A9023	114864	87.28		100	100	99.1
CS001-C	118080	89.73		100	100	93.6
CS004	126786	96.34		100	100	98.2
CS006	124038	94.25		100	99.4	97.3
CS007	122453	93.05		100	100	100
CS008	120807	91.8		100	95.6	95.2
CS009	103688	78.79		100	100	94.7
CS011	121275	92.15		100	100	96
CS013	151385	115.03		100	100	99.2
CS016	156564	118.97		100	100	97.5
CS018	138834	105.5		100	100	100
CS019	119947	91.15		100	98.1	95.6
CS020	133752	101.64		100	100	98.1
CS021	109141	82.93		100	100	95.7
CS023	137364	104.38		100	100	98.3
CS028	127712	97.05		100	100	98.3
CS102	94029	71.45		98.9	97.3	95.1
CS103	100834	76.62		100	99.1	94.3
CS107	100129	76.09		100	100	97.3
CS108	144020	109.44		100	100	98.4
CS110	135497	102.96		100	100	98.4
CS116	129760	98.6		100	100	99.5
CS122	103976	79.01		100	100	96
CS138	149000	113.22		100	100	98.9
CS141	141160	107.26		100	100	97.7
CS142	141455	107.49		100	100	99.2
EOIS005_1	122143	92.81		100	100	96.9
EOIS005_2	146499	111.32		100	100	97.8
S1133	201712	153.28		100	100	99.8
S1156	95561	72.61		100	95.6	93.4
S1178	99950	75.95		100	99.5	96.8
S1204	116831	88.78		100	100	98.3
S1228	119403	90.73		100	100	100
S1230	104230	79.2		100	100	95.9
S1231	106056	80.59		100	100	93.8
S1235	145269	110.39		100	100	99.4
S1289	131417	99.86		100	100	97.5
S1342	132919	101		100	100	95.1
S1354	149930	113.93		100	100	100

## Sheet: DYNC1H1
Sample ID	Read			Coverage (%)
	Total (BP)	Mean depth (X)		≥ 5 reads	≥ 10 reads	≥ 20 reads
A1005	1061033	75.69		100	100	98.9
A1009	1061778	75.74		100	100	99.7
A1010	997780	71.17		100	99.9	98.9
A1014	1000016	71.33		100	99.9	99
A1016	1084698	77.37		100	100	99.5
A1018	967009	68.98		100	100	98.9
A1019	1172039	83.6		100	100	99.5
A1020	957008	68.27		100	100	99.1
A1023	974011	69.48		100	100	99
A1028	1146956	81.81		100	100	99.6
A1032	1048101	74.76		100	100	99.5
A1046	883245	63		100	100	99.1
A1056	922740	65.82		100	99.7	98.7
A1058	964017	68.77		100	100	99.2
A1068	941470	67.16		100	100	98.4
A11002	901248	64.29		100	100	98.8
A2000	1615496	115.24		100	100	99.6
A2001	882031	62.92		100	100	98.9
A2004	1474074	105.15		100	99.7	98.2
A2005	1661728	118.53		100	99.8	98.8
A2010	1192553	85.07		100	100	99.5
A2012	1403432	100.11		100	100	98.8
A2019	1098155	78.33		100	100	99.7
A2022	1045351	74.57		100	100	99.1
A2025	1296275	92.47		100	100	99.6
A2026	1490779	106.34		100	100	99.9
A2032	803969	57.35		100	99.9	97.1
A2034	1187918	84.74		100	100	99.9
A2035	1077306	76.85		100	100	99.6
A2043	985099	70.27		100	100	99.3
A4008	1020103	72.77		100	100	99.4
A4009	1011755	72.17		100	100	98.7
A4022	1236358	88.19		100	100	99.3
A6008	1546424	110.31		100	99.9	98.9
A7009	1101011	78.54		100	100	99.2
A8001	1086788	77.52		100	100	99.3
A8002	939710	67.03		100	100	98.8
A9019	1088111	77.62		100	100	99.6
A9020	1193971	85.17		100	100	99.8
A9023	979723	69.89		100	100	98.9
CS001-C	816544	58.25		100	100	97.7
CS004	1379307	98.39		100	100	99.1
CS006	1626857	116.05		100	100	99.5
CS007	994847	70.96		100	100	99
CS008	1348568	96.2		100	100	98.7
CS009	1119537	79.86		100	100	98.4
CS011	864598	61.67		100	100	98.7
CS013	1118278	79.77		100	100	99.7
CS016	1782540	127.15		100	99.9	99.1
CS018	1131602	80.72		100	100	99.4
CS019	1317872	94.01		100	99.6	98.4
CS020	987770	70.46		100	100	98.9
CS021	1318877	94.08		100	99.7	98.4
CS023	930546	66.38		100	99.9	98.4
CS028	914062	65.2		100	99.9	98.6
CS102	1069328	76.28		99.9	99.6	97.7
CS103	1251357	89.26		100	99.9	98.7
CS107	1131652	80.72		100	99.6	97.5
CS108	1092725	77.95		100	100	99.1
CS110	1008936	71.97		100	99.9	98.9
CS116	971693	69.31		100	100	99.5
CS122	776350	55.38		100	99.7	97.2
CS138	1097154	78.26		100	99.9	99.4
CS141	1009721	72.03		100	100	99.3
CS142	1100145	78.48		100	100	99.5
EOIS005_1	1533122	109.36		100	100	99.5
EOIS005_2	1808455	129		100	99.9	99.5
S1133	1503704	107.26		100	100	99.7
S1156	696721	49.7		100	99.7	95.5
S1178	785156	56.01		100	99.8	98.4
S1204	793160	56.58		100	99.9	97.4
S1228	853208	60.86		100	100	98.3
S1230	703488	50.18		100	99.5	94.7
S1231	791407	56.45		100	99.8	97.9
S1235	1137097	81.11		100	100	99.4
S1289	1032385	73.64		100	99.9	99.3
S1342	879864	62.76		100	100	98.8
S1354	1117898	79.74		100	100	99.6

## Sheet: DLL3
Sample ID	Read			Coverage (%)
	Total (BP)	Mean depth (X)		≥ 5 reads	≥ 10 reads	≥ 20 reads
A1005	223030	59.68		100	99	91.4
A1009	213908	57.24		98.8	96.1	91.8
A1010	213846	57.22		100	94.9	86.2
A1014	206335	55.21		98.7	93.6	86.2
A1016	236375	63.25		100	94.6	89.6
A1018	208678	55.84		97.2	94.6	91.3
A1019	238747	63.89		99.7	95.2	88.3
A1020	207018	55.4		100	91.1	84.5
A1023	206320	55.21		97.2	95	92.3
A1028	244817	65.51		98.2	92.1	90.8
A1032	229373	61.38		100	99.6	92.4
A1046	192618	51.54		96	91.8	88.1
A1056	200208	53.57		95.7	93.6	90.4
A1058	198153	53.02		99.6	93.2	87.5
A1068	194322	52		98.2	93.8	88.8
A11002	199228	53.31		97.9	93.7	87.3
A2000	226739	60.67		98.4	96.1	83.5
A2001	181061	48.45		99	92.8	82.3
A2004	202147	54.09		91.7	87.6	81.8
A2005	247338	66.19		94.3	88.6	84.2
A2010	276811	74.07		97	94.6	88.9
A2012	228621	61.18		97.3	95.3	88.5
A2019	219814	58.82		99.1	95.6	88.6
A2022	214546	57.41		98.7	89.6	86.9
A2025	257476	68.9		100	97.4	87.7
A2026	319866	85.59		100	99.3	91.7
A2032	174079	46.58		95.1	92.7	86.2
A2034	240401	64.33		97.4	93.6	89.8
A2035	232968	62.34		100	97.4	92.9
A2043	214594	57.42		99.9	97.8	90.5
A4008	207130	55.43		98.1	96.2	85
A4009	191063	51.13		93.2	89.7	84.4
A4022	271127	72.55		97.5	92.4	85
A6008	245089	65.58		99.7	93.6	89
A7009	227049	60.76		97.5	92.7	89.3
A8001	215614	57.7		98.7	93.3	90
A8002	199682	53.43		98.8	91.2	89.1
A9019	215408	57.64		97.4	94	88.8
A9020	237840	63.64		99.4	95	91.7
A9023	189215	50.63		96.7	89.7	80.9
CS001-C	172840	46.25		100	92.9	86.1
CS004	229393	61.38		97.8	95.2	85.7
CS006	213817	57.22		93.4	90.8	78.5
CS007	206198	55.18		96.8	95.1	85.5
CS008	201118	53.82		98.8	86.9	77.7
CS009	189860	50.81		95.2	87.4	84.3
CS011	185913	49.75		96.7	95.1	90.2
CS013	244721	65.49		98.5	94.6	90.7
CS016	254223	68.03		93.7	89.5	86.9
CS018	239484	64.08		99.3	95	92.2
CS019	195695	52.37		94.6	93.2	77.5
CS020	203221	54.38		98.9	92	88.4
CS021	203224	54.38		98.5	95.6	85.1
CS023	203302	54.4		100	94	83.8
CS028	186978	50.03		100	96.7	88.7
CS102	166488	44.55		96.7	90.6	78.2
CS103	175117	46.86		97.6	95.8	85.7
CS107	178877	47.87		97.3	89.4	80.5
CS108	223013	59.68		100	95.1	89
CS110	212671	56.91		97.9	93.8	90.2
CS116	211941	56.71		99.8	91.8	87.9
CS122	157211	42.07		93.3	90.9	78.8
CS138	233451	62.47		96.8	92.8	83.1
CS141	224872	60.17		100	96	89
CS142	201945	54.04		100	93	88.1
EOIS005_1	229664	61.46		96.8	91	82.5
EOIS005_2	247884	66.33		100	93.8	87.1
S1133	331282	88.65		97.6	95.5	91.9
S1156	137370	36.76		96.4	92.1	80.9
S1178	167043	44.7		94.3	91.4	84
S1204	167134	44.72		100	91.9	80.3
S1228	191230	51.17		98.6	95.8	82.4
S1230	164929	44.13		98	90.4	80.9
S1231	161209	43.14		96.7	93.7	84.7
S1235	247784	66.31		100	99.1	89.9
S1289	237461	63.54		94.2	90.6	89.1
S1342	195793	52.39		98.3	93.3	89.3
S1354	243448	65.15		97.9	92.8	85.2

## Sheet: LFNG
Sample ID	Read			Coverage (%)
	Total (BP)	Mean depth (X)		≥ 5 reads	≥ 10 reads	≥ 20 reads
A1005	337909	85.79		90.4	89.5	87.4
A1009	331730	84.22		95.7	89.1	87.4
A1010	310281	78.77		91.6	89.9	87.3
A1014	312708	79.39		96.5	91.3	86.7
A1016	344701	87.51		96.9	89	87.6
A1018	333695	84.72		90.8	89.2	86.4
A1019	371274	94.26		96	90.1	87.7
A1020	352094	89.39		95.5	90.7	87.8
A1023	321986	81.74		97.3	91.8	87
A1028	390622	99.17		98.3	91.7	88.9
A1032	338223	85.87		94.4	90.2	87.5
A1046	285419	72.46		98.3	90.6	86.9
A1056	285103	72.38		92.7	89.7	87.6
A1058	312075	79.23		94.9	89.3	86.8
A1068	323547	82.14		93.3	90.6	88.4
A11002	294264	74.71		94.8	89.5	87.7
A2000	297895	75.63		93.2	89.5	88.3
A2001	319214	81.04		92.6	91.2	87.7
A2004	287194	72.91		89.3	87.7	86
A2005	308757	78.38		89.8	89.1	87.6
A2010	398669	101.21		91.3	89.8	88.7
A2012	273626	69.47		92.4	88.4	85.2
A2019	330005	83.78		91.8	90	87
A2022	327777	83.21		93.6	89.2	86
A2025	405392	102.92		95.5	89.5	87.8
A2026	506380	128.56		97.2	91.7	89.9
A2032	293717	74.57		93.5	91.4	87.4
A2034	419912	106.6		92	90.4	88.7
A2035	355915	90.36		97.3	89.8	87.6
A2043	331055	84.05		93.5	88.6	86.4
A4008	314782	79.91		91.1	90.1	88.2
A4009	358890	91.11		96.3	90.6	87.8
A4022	410119	104.12		94.2	89.8	87.4
A6008	297646	75.56		90.4	89	87.6
A7009	358339	90.97		94.8	90.7	88.2
A8001	323713	82.18		95.2	90.8	87.5
A8002	308100	78.22		92.4	89.1	86.8
A9019	343950	87.32		91.6	90.4	88.7
A9020	402025	102.06		91.4	89	86.2
A9023	324333	82.34		91.8	91.2	88.6
CS001-C	312973	79.45		91.3	89.2	86.9
CS004	317359	80.57		91.9	90.1	88.6
CS006	297093	75.42		91	89.9	86.8
CS007	318986	80.98		93	89	87.1
CS008	279398	70.93		91.3	89.6	88.3
CS009	240920	61.16		92.5	90.7	88
CS011	282927	71.83		96.5	89.8	87
CS013	367895	93.4		94.8	90.6	88
CS016	369050	93.69		92.1	90.8	88.7
CS018	374167	94.99		90.3	89.4	87.3
CS019	272936	69.29		92.5	87.7	86
CS020	370745	94.12		95.5	89.2	87.1
CS021	256839	65.2		89.5	88.6	86.8
CS023	343256	87.14		95.3	89.1	86.3
CS028	298316	75.73		93.6	89.7	86.2
CS102	207767	52.75		89.3	88.3	87.2
CS103	228052	57.9		90.6	88.4	85.8
CS107	218670	55.51		89.4	88.3	84.4
CS108	350207	88.91		98.2	90	87.1
CS110	343338	87.16		93.1	89.9	86.7
CS116	305918	77.66		96.6	90.2	87.5
CS122	247757	62.9		92.5	89.1	86
CS138	408169	103.62		97.4	92.3	88.3
CS141	352612	89.52		99.6	93.4	88.3
CS142	328346	83.36		94.1	89.8	86.3
EOIS005_1	313432	79.57		90.2	89.2	87.5
EOIS005_2	343316	87.16		90.2	89.3	88.3
S1133	553682	140.56		100	97	88
S1156	235501	59.79		94	91	85.7
S1178	254443	64.6		92.8	89.6	85.6
S1204	275143	69.85		91.4	89.3	85.9
S1228	297504	75.53		99.8	92.2	86.3
S1230	272763	69.25		95.1	89	86.2
S1231	260580	66.15		93.3	89.1	86.2
S1235	388880	98.73		94.8	90.5	88.5
S1289	305301	77.51		91.3	88.8	88.1
S1342	308922	78.43		92.8	90.3	86.4
S1354	374728	95.13		93.5	90.6	88.5

## Sheet: HES7
Sample ID	Read			Coverage (%)
	Total (BP)	Mean depth (X)		≥ 5 reads	≥ 10 reads	≥ 20 reads
A1005	73126	52.46		100	95.8	78.8
A1009	70638	50.67		94.5	89.8	81.6
A1010	70214	50.37		100	96.3	81.2
A1014	75172	53.93		100	99.3	86.9
A1016	74360	53.34		100	97.7	81.6
A1018	69820	50.09		92.5	85.4	71.9
A1019	81534	58.49		100	100	92.5
A1020	64500	46.27		93.3	87.4	73.2
A1023	72274	51.85		94.5	89	78.6
A1028	78956	56.64		100	95.8	87.2
A1032	73638	52.82		100	97.1	88.8
A1046	62514	44.85		100	97	76.2
A1056	61250	43.94		100	85.7	76.9
A1058	71774	51.49		100	92.4	82.1
A1068	71338	51.18		100	98.6	90.5
A11002	65706	47.13		100	99.3	82.4
A2000	61058	43.8		97.4	88.5	70.3
A2001	64506	46.27		100	94.3	76
A2004	51010	36.59		89.4	78.2	58
A2005	62582	44.89		89	73.3	67.9
A2010	95818	68.74		100	95.4	87.7
A2012	56230	40.34		93.4	77.2	66.7
A2019	79014	56.68		99.4	95.6	85.4
A2022	63978	45.9		92.4	85.1	74.2
A2025	91764	65.83		100	100	96.4
A2026	103012	73.9		100	99.4	95.7
A2032	68682	49.27		100	95.1	86.1
A2034	84676	60.74		99	92.1	85.4
A2035	68384	49.06		100	96.6	84.8
A2043	74918	53.74		100	100	82.4
A4008	76818	55.11		100	96.4	83.4
A4009	69368	49.76		99.1	93.3	81.8
A4022	86056	61.73		97.1	93.3	83.2
A6008	56848	40.78		100	83.2	61.3
A7009	72122	51.74		100	93	65.9
A8001	75444	54.12		100	94	83.4
A8002	62346	44.72		99.6	91	80.8
A9019	76776	55.08		100	90.1	79.6
A9020	89526	64.22		95.1	92.4	87.2
A9023	66420	47.65		97.8	92.4	75.6
CS001-C	65066	46.68		98.7	93.5	77.9
CS004	62770	45.03		90.8	85.4	67.1
CS006	59262	42.51		95.6	86.2	61.7
CS007	69064	49.54		100	96	80.3
CS008	59102	42.4		99.1	79.8	66.9
CS009	58462	41.94		100	94	73.7
CS011	62248	44.65		100	96.4	84.1
CS013	86786	62.26		100	100	92.4
CS016	73194	52.51		100	94.8	69.3
CS018	86806	62.27		100	97.1	85.8
CS019	47920	34.38		100	81.5	54.7
CS020	87130	62.5		96.8	91.7	87.8
CS021	54592	39.16		93.4	79.6	61
CS023	73290	52.58		100	96.6	90
CS028	74428	53.39		100	94.3	90.1
CS102	44410	31.86		84.2	73.7	58.5
CS103	49478	35.49		88.4	76.3	64.1
CS107	45256	32.46		85.5	74	62.8
CS108	79700	57.17		100	96.4	79.6
CS110	83946	60.22		100	99.1	93.5
CS116	68800	49.35		100	90.8	77.2
CS122	52142	37.4		100	97.6	61.4
CS138	81374	58.37		100	96.4	87.2
CS141	72006	51.65		100	96.4	79.9
CS142	80596	57.82		96.6	94.7	86.7
EOIS005_1	63076	45.25		99.3	93.5	64.6
EOIS005_2	75192	53.94		99.4	88.2	67.9
S1133	112622	80.79		100	98.7	88.7
S1156	52830	37.9		100	93.7	74.2
S1178	51568	36.99		99.4	90.5	66
S1204	61384	44.03		100	98.9	73.5
S1228	58662	42.08		99.7	94.4	65.7
S1230	51886	37.22		96	87.8	64.4
S1231	67586	48.48		98.6	86.2	78.5
S1235	91276	65.48		100	100	85.2
S1289	70620	50.66		100	95.7	82.4
S1342	67700	48.57		100	96.4	81.6
S1354	86452	62.02		100	99.7	86.8

## Sheet: DLL1
Sample ID	Read			Coverage (%)
	Total (BP)	Mean depth (X)		≥ 5 reads	≥ 10 reads	≥ 20 reads
A1005	225783	103.43		100	100	100
A1009	221028	101.25		100	100	100
A1010	198116	90.75		100	100	99
A1014	204461	93.66		100	100	98.9
A1016	216831	99.33		100	100	100
A1018	202816	92.91		100	100	100
A1019	248407	113.79		100	100	100
A1020	206568	94.63		100	100	100
A1023	205676	94.22		100	100	100
A1028	234479	107.41		100	100	100
A1032	220374	100.95		100	100	100
A1046	194730	89.2		100	100	100
A1056	186008	85.21		100	100	97.8
A1058	189746	86.92		100	100	100
A1068	197104	90.29		100	100	100
A11002	180102	82.5		100	100	98.4
A2000	252192	115.53		100	99.7	98.7
A2001	191567	87.75		100	100	99.6
A2004	219508	100.55		99.1	98.5	96.8
A2005	253989	116.35		100	99.8	97
A2010	250969	114.97		100	100	100
A2012	214420	98.22		100	100	98
A2019	207225	94.93		100	100	100
A2022	213598	97.85		100	100	100
A2025	263193	120.56		100	100	100
A2026	320577	146.85		100	100	100
A2032	177706	81.4		100	100	100
A2034	242431	111.05		100	100	100
A2035	206904	94.78		100	100	99.9
A2043	191462	87.71		100	100	100
A4008	196431	89.98		100	100	100
A4009	196464	90		100	100	100
A4022	258650	118.48		100	100	100
A6008	243922	111.74		100	100	99.1
A7009	214226	98.13		100	100	100
A8001	210997	96.65		100	100	100
A8002	200958	92.06		100	100	100
A9019	215199	98.58		100	100	100
A9020	240178	110.02		100	100	100
A9023	195273	89.45		100	100	100
CS001-C	171720	78.66		100	100	98
CS004	217203	99.5		100	99.2	96.8
CS006	244594	112.04		100	99.6	96.8
CS007	192017	87.96		100	100	100
CS008	222829	102.07		100	100	98.6
CS009	183678	84.14		100	99.1	97.8
CS011	182638	83.66		100	100	99.9
CS013	238888	109.43		100	100	100
CS016	274578	125.78		100	99	97.7
CS018	212684	97.43		100	100	100
CS019	210329	96.35		100	100	97.8
CS020	212694	97.43		100	100	100
CS021	212446	97.32		100	99.1	97.4
CS023	198963	91.14		100	100	100
CS028	192596	88.23		100	100	97.9
CS102	169109	77.47		100	98.6	95.9
CS103	195758	89.67		100	99	96.6
CS107	179726	82.33		100	99	95.1
CS108	213278	97.7		100	100	100
CS110	209752	96.08		100	100	100
CS116	190764	87.39		100	100	99.2
CS122	163172	74.75		100	100	99.8
CS138	232250	106.39		100	100	100
CS141	218298	100		100	100	97.8
CS142	207891	95.23		100	100	100
EOIS005_1	255554	117.07		100	100	98.9
EOIS005_2	266447	122.06		100	100	98.9
S1133	308306	141.23		100	100	100
S1156	151137	69.23		100	100	97.1
S1178	152008	69.63		100	100	98.3
S1204	170742	78.21		100	100	99.4
S1228	173989	79.7		100	100	100
S1230	166978	76.49		100	100	100
S1231	162363	74.38		100	100	100
S1235	236827	108.49		100	100	100
S1289	202741	92.87		100	100	100
S1342	199227	91.26		100	100	99.1
S1354	232291	106.41		100	100	100

## Sheet: MESP2
Sample ID	Read			Coverage (%)
	Total (BP)	Mean depth (X)		≥ 5 reads	≥ 10 reads	≥ 20 reads
A1005	89902	75.17		98.7	88.9	81.3
A1009	87260	72.96		100	98	88.8
A1010	74467	62.26		100	99.6	84
A1014	85628	71.6		99.5	95.4	85.2
A1016	95451	79.81		99.7	95.9	89.2
A1018	86352	72.2		99.4	98.3	89
A1019	100541	84.06		98.9	97.4	88.1
A1020	84268	70.46		99	95.7	85.9
A1023	85897	71.82		98	96.6	79.8
A1028	107220	89.65		99.1	95.3	91.8
A1032	91703	76.67		100	99.9	87.2
A1046	79237	66.25		99.2	97.7	84.7
A1056	84649	70.78		99.2	93.5	88
A1058	83452	69.78		98.5	87	81.2
A1068	78514	65.65		98.2	94.6	83.9
A11002	82836	69.26		99.2	94.8	89.1
A2000	84456	70.62		96.6	86.4	82.5
A2001	82269	68.79		98.7	90.9	83.3
A2004	78243	65.42		93.2	89.8	79.2
A2005	87814	73.42		97.5	94	83.4
A2010	113288	94.72		99.9	96.6	89.9
A2012	78995	66.05		100	89.6	82.9
A2019	95863	80.15		99.7	98.8	86.2
A2022	90266	75.47		99.2	97.3	85.8
A2025	113179	94.63		99.8	95.9	91.8
A2026	136682	114.28		98.6	98	95.2
A2032	73110	61.13		100	92.5	78.7
A2034	109953	91.93		99.7	99	93.4
A2035	101269	84.67		99.6	98.3	94.7
A2043	90232	75.44		99.4	95.9	90.1
A4008	81247	67.93		99.9	96.2	85.2
A4009	87843	73.45		99.8	98.7	87.7
A4022	103083	86.19		98.3	94.9	84.1
A6008	82070	68.62		91.2	87.3	80.7
A7009	93603	78.26		99.7	98.5	84.9
A8001	94063	78.65		100	99.7	87.5
A8002	74066	61.93		99	94.6	80.8
A9019	86311	72.17		99	98.7	88.1
A9020	113058	94.53		100	99.4	90.9
A9023	74401	62.21		98.7	96.3	78.6
CS001-C	83115	69.49		99.3	95.9	93.4
CS004	81111	67.82		95	89.6	82
CS006	80321	67.16		100	91	83.1
CS007	89652	74.96		99.7	98.2	84.8
CS008	69053	57.74		90.7	87	80.2
CS009	66311	55.44		96.2	90.1	85.4
CS011	86755	72.54		99	97	92.5
CS013	93711	78.35		98.7	91.7	86.5
CS016	92141	77.04		99.8	91.1	82.4
CS018	93949	78.55		99.2	92.9	88.2
CS019	72909	60.96		97.8	91.1	82.1
CS020	87407	73.08		99.5	96.7	88.9
CS021	80993	67.72		94.8	92.2	77.4
CS023	88710	74.17		98.2	96.7	79.6
CS028	84437	70.6		100	96.7	92.1
CS102	58685	49.07		95.4	91.6	75.9
CS103	71346	59.65		94.9	86.5	83.6
CS107	64813	54.19		93.3	85.2	75
CS108	90772	75.9		99.7	96.2	89.6
CS110	90824	75.94		98.4	93.7	79.2
CS116	88834	74.28		98.4	96.2	85.5
CS122	67020	56.04		93.9	85.2	79.7
CS138	105801	88.46		100	99.3	90.1
CS141	94959	79.4		99.7	97.7	88.7
CS142	90724	75.86		99.3	97.8	85.5
EOIS005_1	84703	70.82		98.7	95.9	80.9
EOIS005_2	96034	80.3		96.2	90.3	83.4
S1133	138226	115.57		100	99.1	95.2
S1156	57975	48.47		99	93.6	77.8
S1178	68652	57.4		99.2	91	80.7
S1204	69899	58.44		99.5	89.7	80.9
S1228	80169	67.03		98.3	94.1	83.6
S1230	67065	56.07		100	97.8	79.5
S1231	69387	58.02		100	92.6	78.8
S1235	95545	79.89		99.1	99	94.1
S1289	86028	71.93		99.6	96.2	88.7
S1342	79935	66.84		98.5	97.4	82.6
S1354	104353	87.25		100	100	97.7

## Sheet: RIPPLY2
Sample ID	Read			Coverage (%)
	Total (BP)	Mean depth (X)		≥ 5 reads	≥ 10 reads	≥ 20 reads
A1005	18557	47.46		100	100	99.2
A1009	18332	46.88		100	100	100
A1010	20510	52.46		100	100	100
A1014	22237	56.87		100	100	100
A1016	20212	51.69		100	100	100
A1018	20072	51.34		100	100	99.7
A1019	21300	54.48		100	100	100
A1020	21856	55.9		100	100	100
A1023	19620	50.18		100	100	100
A1028	26274	67.2		100	100	100
A1032	24960	63.84		100	100	100
A1046	16921	43.28		100	100	100
A1056	21571	55.17		100	100	100
A1058	19134	48.94		100	100	100
A1068	17780	45.47		100	100	100
A11002	18871	48.26		100	100	100
A2000	19987	51.12		100	100	95.4
A2001	18118	46.34		100	100	100
A2004	18429	47.13		100	97.2	79.8
A2005	21714	55.53		100	100	95.7
A2010	24150	61.76		100	100	100
A2012	19026	48.66		100	100	99
A2019	21588	55.21		100	100	100
A2022	19496	49.86		100	100	100
A2025	26211	67.04		100	100	100
A2026	31412	80.34		100	100	100
A2032	16227	41.5		100	100	95.4
A2034	22857	58.46		100	100	100
A2035	22869	58.49		100	100	100
A2043	20151	51.54		100	100	100
A4008	18130	46.37		100	100	96.2
A4009	21457	54.88		100	100	93.6
A4022	26535	67.86		100	100	100
A6008	18021	46.09		100	100	100
A7009	18140	46.39		100	100	92.1
A8001	22751	58.19		100	100	100
A8002	22021	56.32		100	100	92.8
A9019	20122	51.46		100	100	100
A9020	23845	60.98		100	100	100
A9023	19150	48.98		100	100	99.5
CS001-C	17091	43.71		100	100	100
CS004	17066	43.65		100	100	82.4
CS006	22190	56.75		100	100	100
CS007	21039	53.81		100	100	100
CS008	17227	44.06		100	100	93.1
CS009	14897	38.1		100	100	75.4
CS011	16972	43.41		100	100	100
CS013	25483	65.17		100	100	100
CS016	21643	55.35		100	100	93.4
CS018	26140	66.85		100	100	100
CS019	17063	43.64		100	100	84.4
CS020	20132	51.49		100	100	100
CS021	17786	45.49		100	100	88.7
CS023	20681	52.89		100	100	93.1
CS028	17599	45.01		100	100	96.7
CS102	12027	30.76		100	97.7	79
CS103	18080	46.24		100	100	96.7
CS107	16732	42.79		100	100	90.8
CS108	20884	53.41		100	100	100
CS110	19322	49.42		100	100	99.5
CS116	19357	49.51		100	100	100
CS122	18272	46.73		100	100	92.8
CS138	22399	57.29		100	100	100
CS141	19921	50.95		100	100	98.2
CS142	19089	48.82		100	100	90.3
EOIS005_1	19986	51.12		100	100	97.2
EOIS005_2	20488	52.4		100	100	88
S1133	30875	78.96		100	100	100
S1156	13056	33.39		100	100	63.2
S1178	15518	39.69		100	100	94.1
S1204	16231	41.51		100	100	97.4
S1228	17698	45.26		100	100	100
S1230	15098	38.61		100	100	82.4
S1231	14252	36.45		100	100	92.3
S1235	21521	55.04		100	100	100
S1289	22102	56.53		100	100	100
S1342	20095	51.39		100	100	99.5
S1354	22010	56.29		100	100	96.7
